# Supplementary material for: Marked increase in rat red blood cell membrane protein glycosylation by one-month treatment with a cafeteria diet
Source: PeerJ. 2015 Jul 16;3:e1101. doi: 10.7717/peerj.1101 (PMC4512766; doi:10.7717/peerj.1101)
Supplement: File S2 [file peerj-03-1101-s002.xlsx]

## Sheet: DO HMF
DATA USED TO PREPARE FIGURE 2
	µg furfural			µg furfural			µg furfural
	0	0.059	0.054	0	0.048	0.039	0	0.043	0.042		0.0475	0
	5	0.267	0.268	5	0.227	0.215	5	0.164	0.146		0.2145	0.167
	10	0.573	0.589	10	0.145	0.499	10	0.318	0.266		0.49475	0.44725
	25	0.982	0.985	25	1.245	0.309	25	0.595	0.543		0.7765	0.729
	50	0.057	0.055	50	1.715	0.503	50	1.101	1.127		1.31433	1.26683
	100	2.83	2.835	100	2.148	2.563	100	1.979	2.031		2.39767	2.35017
				Promig	Promig-blanc	µg Furfural (en1 mL lisat)
	1	0.203	0.29	0.2465	0.199	4.11404
	2	0.181	0.186	0.1835	0.136	1.35088
	7	0.178	0.199	0.1885	0.141	1.57018
	19	0.204	0.206	0.205	0.1575	2.29386
	20	0.223	0.235	0.229	0.1815	3.34649
	3	0.289	0.273	0.281	0.2335	5.62719
	4	0.268	0.298	0.283	0.2355	5.71491
	8	0.248	0.266	0.257	0.2095	4.57456
	9	0.24	0.296	0.268	0.2205	5.05702
	13	0.198	0.228	0.213	0.1655	2.64474
	14	0.216	0.233	0.2245	0.177	3.14912
	15	0.182	0.198	0.19	0.1425	1.63596
	21	0.235	0.188	0.2115	0.164	2.57895
	22	0.253	0.249	0.251	0.2035	4.3114
	5	0.229	0.279	0.254	0.2065	4.44298
	6	0.276	0.286	0.281	0.2335	5.62719
	10	0.27	0.308	0.289	0.2415	5.97807
	11	0.272	0.288	0.28	0.2325	5.58333
	12	0.28	0.31	0.295	0.2475	6.24123
	16	0.266	0.293	0.2795	0.232	5.5614
	17	0.25	0.268	0.259	0.2115	4.66228
	18	0.246	0.283	0.2645	0.217	4.90351
	23	0.261	0.292	0.2765	0.229	5.42982
	24	0.246	0.284	0.265	0.2175	4.92544

## Sheet: Protein Cell
	g/L (Albumina)			Promig	Promig-blanc
	0	0.051	0.078	0.0645	0
	1.5625	0.339	0.327	0.333	0.2685
	3.125	0.489	0.496	0.4925	0.428
	6.25	0.88	0.885	0.8825	0.818
	12.5	1.251	1.243	1.247	1.1825
	25	1.709	1.737	1.723	1.6585
	50	2.091	2.098	2.0945	2.03
						Ecuació recta	Ecuació polinòmica
				Promig	Promig-blanc	g/L (en 50µL de lisat)	c	a	b	b quadrat	4ac	2a	g/L (en 50µL de lisat)
Femelles Control	1	0.906	0.941	0.9235	0.859	8.15618	-0.8545	-0.0054	-0.1621	0.0262764	0.0184572	-0.0108	6.82164
	2	0.905	0.928	0.9165	0.852	8.08026	-0.8475				0.018306		6.74286
	3	1.199	1.206	1.2025	1.138	11.1822	-1.1335				0.0244836		11.0887
	4	1.046	1.055	1.0505	0.986	9.53362	-0.9815				0.0212004		8.4124
	5	0.946	0.944	0.945	0.8805	8.38937	-0.876				0.0189216		7.0685
	6	0.969	0.99	0.9795	0.915	8.76356	-0.9105				0.0196668		7.48153
Mascles Control	7	0.861	0.881	0.871	0.8065	7.58677	-0.802				0.0173232		6.24802
	8	0.989	1.025	1.007	0.9425	9.06182	-0.938				0.0202608		7.82774
	9	1.059	1.094	1.0765	1.012	9.81562	-1.0075				0.021762		8.78802
	10	0.987	0.986	0.9865	0.922	8.83948	-0.9175				0.019818		7.56813
	11	0.992	0.996	0.994	0.9295	8.92082	-0.925				0.01998		7.66204
	12	0.986	0.982	0.984	0.9195	8.81236	-0.915				0.019764		7.53708
Femelles Kafetera	13	0.79	0.801	0.7955	0.731	6.7679	-0.7265				0.0156924		5.48346
	14	0.91	0.932	0.921	0.8565	8.12907	-0.852				0.0184032		6.79342
	15	0.931	0.938	0.9345	0.87	8.27549	-0.8655				0.0186948		6.947
	16	1.045	1.046	1.0455	0.981	9.47939	-0.9765				0.0210924		8.34259
	17	0.867	0.919	0.893	0.8285	7.82538	-0.824				0.0177984		6.48369
	18	0.886	0.914	0.9	0.8355	7.9013	-0.831				0.0179496		6.56006
Mascles Kafetera	19	0.924	0.936	0.93	0.8655	8.22668	-0.861				0.0185976		6.89548
	20	1.012	1.037	1.0245	0.96	9.25163	-0.9555				0.0206388		8.05704
	21	1.044	1.062	1.053	0.9885	9.56074	-0.984				0.0212544		8.44758
	22	0.965	0.986	0.9755	0.911	8.72017	-0.9065				0.0195804		7.43249
	23	0.889	0.91	0.8995	0.835	7.89588	-0.8305				0.0179388		6.55458
	24	0.988	1.017	1.0025	0.938	9.01302	-0.9335				0.0201636		7.76996
	Dades procedents de l'equació polinòmica
		Mostra	Pes (mg)	g/L (en 50µL de lisat)	g/L en les cèl·lules (Desfer dilució 1/10)	g/L Proteïna en les cèl·lules	Error
	Femelles Control	1	568	6.82164	137.361	159.502	13.6548
		2	591	6.74286	136.084
		3	560	11.0887	223.105
		4	549	8.4124	169.072
		5	503	7.0685	141.412
		6	523	7.48153	149.975
	Mascles Control	7	521	6.24802	125.223	152.491	6.59281
		8	512	7.82774	156.743
		9	490	8.78802	175.585
		10	537	7.56813	151.923
		11	602	7.66204	154.804
		12	495	7.53708	150.666
	Femelles Kafetera	13	498	5.48346	109.647	135.585	7.57273
		14	563	6.79342	136.724
		15	515	6.947	139.148
		16	503	8.34259	166.902
		17	489	6.48369	129.531
		18	527	6.56006	131.555
	Mascles Kafetera	19	575	6.89548	138.944	150.92	5.77178
		20	532	8.05704	161.656
		21	513	8.44758	169.171
		22	528	7.43249	149.066
		23	517	6.55458	131.314
		24	498	7.76996	155.368

## Sheet: nmol HMF prot Cells
Proteïnes en Gv														µg Furfural en el Gv
	Mostra	Pes (mg)	mg en les cèl·lules	mg Proteïna en cèl·lules	Error	mols en les cèl·lules	mols en les cèl·lules	Error		mg Prot /mg Gv	Ẋ	Error		µg Furfural en cèl·lules	Ẋ	Error	µmol Furfural en cèl·lules	Ẋ	Error		µg Furfural /mg Gv	Ẋ	Error		nmol Furfural /mg Gv	Ẋ	Error
Femelles Control	1	568	134.607	162.041	13.6553	2.10324	2.53189	0.213364		0.236985	0.29646	0.0260412		72.9227	94.9632	6.4258	0.578247	0.753019	0.0509539		0.128385	0.17626	0.013059		1.01804	1.39767	0.103552
	2	591	128.137			2.00214				0.216814				23.0655			0.1829				0.0390279				0.309475
	3	560	221.775			3.46523				0.396026				101.089			0.80159				0.180515				1.43141
	4	549	171.45			2.67891				0.312296				104.607			0.829489				0.190541				1.51091
	5	503	156.589			2.4467				0.31131				88.3562			0.700628				0.175658				1.3929
	6	523	159.687			2.49511				0.305329				107.842			0.855142				0.206199				1.63507
Mascles Control	7	521	133.847	162.352	9.51084	2.09135	2.53675	0.148607		0.256903	0.311803	0.0254138		30.201	104.801	6.55839	0.239482	0.831029	0.0520053		0.0579674	0.200685	0.016969		0.459657	1.59135	0.134557
	8	512	170.498			2.66403				0.333004				89.4541			0.709334				0.174715				1.38542
	9	490	199.614			3.11896				0.407375				103.101			0.81755				0.210411				1.66847
	10	537	157.521			2.46127				0.293336				111.735			0.886015				0.208073				1.64994
	13	602	143.084			2.23569				0.237681				93.6924			0.742942				0.155635				1.23412
	14	495	169.546			2.64916				0.342518				126.022			0.999305				0.254591				2.0188
Femelles Kafetera	13	498	122.64	146.612	8.63786	1.91625	2.29082	0.134967		0.246265	0.285251	0.0192286		66.3046	84.345	10.0018	0.525768	0.668821	0.07931		0.133142	0.164958	0.0215463		1.05576	1.30805	0.170854
	14	563	135.181			2.1122				0.240108				56.2871			0.446333				0.099977				0.792776
	15	515	150.473			2.35115				0.292181				31.814			0.252271				0.0617747				0.489848
	16	503	184.814			2.88772				0.367423				110.598			0.876995				0.219876				1.74353
	17	489	147.56			2.30563				0.301759				95.2383			0.7552				0.194761				1.54438
	18	527	139.006			2.17197				0.263769				93.2969			0.739806				0.177034				1.40381
Mascles Kafetera	19	575	134.492	159.964	7.82444	2.10143	2.49943	0.122257		0.233899	0.30504	0.0191535		40.1924	83.9066	8.04879	0.318709	0.665345	0.0638235		0.0698998	0.162619	0.0167247		0.554277	1.2895	0.13262
	20	532	169.198			2.64371				0.318041				63.1053			0.500399				0.118619				0.940599
	21	513	183.657			2.86963				0.358005				70.455			0.558679				0.137339				1.08904
	22	528	157.208			2.45638				0.297743				81.884			0.649306				0.155083				1.22975
	23	517	141.45			2.21015				0.273597				105.204			0.834225				0.20349				1.61359
	25	498	173.779			2.71529				0.348953				98.8846			0.784114				0.198563				1.57453
	Mostra	µg Furfural/mg Prot	Ẋ	Error	nmol Furfural/mg prot	Ẋ	Error
Femelles Control	1	0.541744	0.569455	0.0364509	4.29581	4.51555	0.289041
	2	0.180006			1.42738
	3	0.455816			3.61443
	4	0.610129			4.83807
	5	0.564255			4.47431
	6	0.675334			5.35512
Mascles Control	7	0.225639	0.62972	0.0467553	1.78922	4.99342	0.37075
	8	0.524664			4.16036
	9	0.516504			4.09566
	10	0.709335			5.62473
	13	0.654806			5.19234
	14	0.743292			5.894
Femelles Kafetera	13	0.540644	0.574409	0.0453289	4.28708	4.55483	0.359439
	14	0.416384			3.30176
	15	0.211426			1.67652
	16	0.598428			4.74529
	17	0.645419			5.11791
	18	0.671172			5.32211
Mascles Kafetera	19	0.298846	0.518047	0.0680696	2.36973	4.1079	0.539764
	20	0.372968			2.95748
	21	0.383624			3.04198
	22	0.520863			4.13023
	23	0.743757			5.89768
	25	0.569026			4.51214
